# Supplementary material for: Genomic Diversity of the tet(X)-Positive Myroides Species
Source: Microorganisms. 2025 May 22;13(6):1180. doi: 10.3390/microorganisms13061180 (PMC12195491; doi:10.3390/microorganisms13061180)
Supplement: Supplementary file 1 [file microorganisms-13-01180-s001.zip]

Archive with 1 entries (1 files):
- microorganisms-3593330-supplementary.pdf
